# Supplementary material for: Persistent Immunity against SARS-CoV-2 in Individuals with Oncohematological Diseases Who Underwent Autologous or Allogeneic Stem Cell Transplantation after Vaccination
Source: Cancers (Basel). 2023 Apr 18;15(8):2344. doi: 10.3390/cancers15082344 (PMC10137176; doi:10.3390/cancers15082344)
Supplement: Supplementary file 1 [file cancers-15-02344-s001.zip]

Archive with 9 entries (6 files):
- Suplementary/
- Suplementary/Table S2.docx
- __MACOSX/
- __MACOSX/Suplementary/
- __MACOSX/Suplementary/._Table S2.docx
- Suplementary/Figure S1.pptx
- __MACOSX/Suplementary/._Figure S1.pptx
- Suplementary/Table S1.docx
- __MACOSX/Suplementary/._Table S1.docx
